# Supplementary material for: Mutational Spectrum and Clinical Outcomes of Myelodysplastic/Myeloproliferative Neoplasms: A Single-Institution Study in Korea with Emphasis on U2AF1
Source: J Clin Med. 2025 Oct 7;14(19):7074. doi: 10.3390/jcm14197074 (PMC12524835; doi:10.3390/jcm14197074)
Supplement: Supplementary file 1 [file jcm-14-07074-s001.zip]

Archive with 1 entries (1 files):
- jcm-3900156-supplementary.pdf
